# Supplementary material for: Reliability of an “At-Home” Method for Monitoring Resting and Reactive Autonomic Nervous System Activity in Children: A Pilot Study
Source: Children (Basel). 2024 Jul 9;11(7):835. doi: 10.3390/children11070835 (PMC11275235; doi:10.3390/children11070835)
Supplement: Supplementary file 1 [file children-11-00835-s001.zip]

Archive with 1 entries (1 files):
- children-3045761-supplementary.pdf
